# Supplementary material for: B7-H4 Immune Checkpoint Protein Affects Viability and Targeted Therapy of Renal Cancer Cells
Source: Cells. 2022 Apr 25;11(9):1448. doi: 10.3390/cells11091448 (PMC9104196; doi:10.3390/cells11091448)
Supplement: Supplementary file 1 [file cells-11-01448-s001.zip]

Archive with 1 entries (1 files):
- cells-1648526-supplementary.pdf
